# Supplementary material for: Adrenal Gland Ultrasonographic Measurements and Plasma Hormone Concentrations in Clinically Healthy Newborn Thoroughbred and Standardbred Foals
Source: Animals (Basel). 2021 Jun 19;11(6):1832. doi: 10.3390/ani11061832 (PMC8233797; doi:10.3390/ani11061832)
Supplement: Supplementary file 1 [file animals-11-01832-s001.zip]

Archive with 1 entries (1 files):
- DATASET_manuscript.xlsx
