# Supplementary material for: Adrenal Gland Ultrasonographic Measurements and Plasma Hormone Concentrations in Clinically Healthy Newborn Thoroughbred and Standardbred Foals
Source: Animals (Basel). 2021 Jun 19;11(6):1832. doi: 10.3390/ani11061832 (PMC8233797; doi:10.3390/ani11061832)
Supplement: Supplementary file 1 [file animals-11-01832-s001.zip › DATASET_manuscript.xlsx]

## Sheet: Foglio1
nome	breed	sex	age of the foal (h)	month of birth	age of the mare	number of pregnancy	euthocic delivery	lenght of pregnancy	weight	DEHA	cortisol	p4	acth	aldostero	acth/cort	acth/deha	acth/p4	acth/ald	cortisol/DHEA	whole left adrenal gland width	left medulla width	whole right dorsal lobe width	right dorsal medulla width	whole right ventral lobe width	right ventral medulla width	whole left adrenal gland height	whole right adrenal gland height
schiffer	Stb	F	7	february	5	1	yes	351	46	2	6.46	0.24	7.6	19.4	1.17	3.8	31.6	0.39	3.23	0.78	0.53	0.74	0.47	0.9	0.64	2.9	3.2
lily	Stb	F	7	february	12	>1	yes	350	58	266.5	10.43	7.73	7.4	91.5	0.7	0.02	0.95	0.08	0.039	1	0.8	0.66	0.45	0.68	0.44	2.7	2.5
divina	Stb	F	26	march	17	8	yes	332	45	155.4	22.33	10.11	5.8	30.4	0.26	0.04	0.57	0.03	0.143	0.73	0.44	0.93	0.72	0.92	0.67	2.8	2.8
sassicaia	Stb	F	8	april	6	1	yes	348	54	18.05	8.09	2.57	10.2	10.5	0.12	0.56	3.9	0.97	0.45	0.95	0.63	0.78	0.59	0.87	0.63	3.1	3.7
nouvelle	Stb	F	52	april	10	3	yes	336	59	39.55	13.47	1.99	11.7	23.4	0.86	0.29	5.8	0.5	0.34	0.8	0.56	0.83	0.46	0.84	0.53	2.5	3.2
rodeo drive	Stb	M	30	april	7	1	yes	331	39	55.9	7.1	4.37	10.9	16.2	1.53	0.19	2.49	0.67	0.127	0.78	0.49	0.77	0.5	0.7	0.43	2.4	2.8
bell power	Stb	F	58	may	19	11	yes	345	47	7.17	10.89	1.27	6.3	2.6	0.57	0.87	4.9	2.42	1.518	0.9	0.59	0.84	0.55	0.96	0.64	2.2	3.7
nimble	Stb	F	61	may	10	5	yes	335	53	15.29	13.41	3.32	19.9	17.8	0.07	1.3	5.9	1.12	0.296	0.7	0.84	0.84	0.58	0.83	0.68	3.59	3.26
bella berry	Stb	M	31	may	5	2	yes	343	43	38.09	25.75	2.82	15.3	74.2	0.59	0.4	5.42	0.2	0.676	0.87	0.66	0.97	0.67	0.72	0.51	4.1	3.67
sofia capar	Stb	F	61	june	6	1	yes	336	42	84.07	12.12	5.86	5	55.3	0.41	0.06	0.85	0.09	0.144	NA	NA	0.83	0.6	1.02	NA	NA	3.25
p1	Thb	M	12	march	13	>1	yes	332	60	52.63	10.27	6.06	3	18	0.29	0.05	0.49	0.16	0.19	0.42	0.24	0.5	0.27	0.5	0.21	2.1	2.7
p2	Thb	F	44	march	5	>2	yes	339	50	46.21	27.57	5.35	11.6	10.6	0.42	0.25	2.17	1.09	0.596	0.59	0.33	0.52	0.39	0.25	0.15	2.2	2.4
p3	Thb	F	12	march	14	>3	yes	338	65	25.17	20.19	4.91	5.7	66.2	0.28	0.22	1.16	0.08	0.8	0.67	0.42	0.73	0.6	0.6	0.4	2	2.34
p4	Thb	M	36	march	15	>4	yes	338	45	16.91	17.6	5.74	3.9	115.9	0.2	0.23	0.67	0.03	1.04	1	0.89	0.88	0.62	0.84	0.5	3.47	3.2
p6	Thb	M	56	april	10	>5	yes	345	53	10.92	31.6	4.02	4.9	7.8	0.15	0.45	1.2	0.62	2.893	0.65	0.37	0.8	0.34	0.76	0.38	2.33	2.83
p7	Thb	F	30	april	15	>6	yes	345	47	19	40.02	4.39	4.6	23	0.11	0.24	1.04	0.2	2.1	0.46	0.27	0.4	0.18	0.45	0.3	2.24	1.69
p11	Thb	M	30	may	8	>7	yes	348	39	12.89	20.43	2.06	2.5	20.5	0.12	0.19	1.21	0.12	1.584	0.7	0.48	0.57	0.37	0.44	0.31	3.3	4.1
p13	Thb	M	12	may	17	>8	yes	345	54	18.15	22.33	2.23	4.3	9	0.19	0.23	1.92	0.47	1.23	0.4	0.28	0.7	0.48	0.6	0.43	1.8	3.4
p23	Thb	M	48	march	15	>9	yes	335	58	12.91	19.16	3.4	6.8	6.9	0.35	0.52	2	0.98	1.484	0.48	0.29	0.45	0.33	0.39	0.27	3.83	3.02
p24	Thb	F	72	april	5	>10	yes	350	43	23.93	31.3	7.63	16.5	41.6	0.52	0.68	2.16	0.39	1.307	0.75	0.6	0.5	0.18	0.8	0.66	3.81	4.6
